# Supplementary material for: The Impact of Polymerase Chain Reaction Urine Testing on Clinical Decision-Making in the Management of Complex Urinary Tract Infections
Source: Int J Mol Sci. 2024 Jun 16;25(12):6616. doi: 10.3390/ijms25126616 (PMC11203880; doi:10.3390/ijms25126616)
Supplement: Supplementary file 1 [file ijms-25-06616-s001.zip]

Archive with 1 entries (1 files):
- ijms-2971201-supplementary.pdf
